# Supplementary material for: A Graphene Field-Effect Transistor-Based Biosensor Platform for the Electrochemical Profiling of Amino Acids
Source: Biosensors (Basel). 2026 Jan 29;16(2):83. doi: 10.3390/bios16020083 (PMC12938010; doi:10.3390/bios16020083)
Supplement: Supplementary file 1 [file biosensors-16-00083-s001.zip]

Archive with 1 entries (1 files):
- biosensors-4076358-supplementary.pdf
